# Supplementary material for: Cancer-Associated Fibroblasts Move and Interact More with Triple-Negative Breast Cancer Cells and Stimulate Their Proliferation in a Hyaluronan-Dependent Manner
Source: Cells. 2025 Oct 23;14(21):1663. doi: 10.3390/cells14211663 (PMC12606758; doi:10.3390/cells14211663)
Supplement: Supplementary file 1 [file cells-14-01663-s001.zip]

Archive with 1 entries (1 files):
- cells-3875779-supplementary.pdf
